# Supplementary material for: Long-lasting microbubble-enhanced super-resolution ultrasound imaging unveils lymphatic activity in lymph node
Source: Theranostics. 2025 Aug 11;15(17):8857–72. doi: 10.7150/thno.117971 (PMC12439261; doi:10.7150/thno.117971)
Supplement: Supplementary file 1 — Supplementary figures, tables, and videos. [file thnov15p8857s1.zip]

Archive with 3 entries (3 files):
- VideoS2.avi
- SupplementaryMaterial.pdf
- VideoS1.avi
